# Supplementary material for: Stat3 and c-Myc Genome-Wide Promoter Occupancy in Embryonic Stem Cells
Source: PLoS One. 2008 Dec 11;3(12):e3932. doi: 10.1371/journal.pone.0003932 (PMC2592696; doi:10.1371/journal.pone.0003932)
Supplement: Table S3 — Stat3 and c-Myc occupied genes co-bound with Oct4 and Nanog (0.15 MB XLS) [file pone.0003932.s003.xls]

## Sheet: cMyc_Stat3_Oct4_Nanog_TERT_MERG
Table S3. Stat3 and c-Myc occupied genes co-bound with Oct4 and Nanog
Gene Symbol	c-Myc bound - Kidder et al.	Stat3 bound - Kidder et al.	Oct4 bound - Loh et al.	Nanog bound - Loh et al.
2007-09-05	1	1
1110002B05Rik	1	1
1110008B24Rik	1	1
1110012D08Rik	1	1
1300010M03Rik	1	1
1500019G21Rik	1	1
2310008H04Rik	1	1		1
2310008M10Rik	1	1
2400006H24Rik	1	1
2410002F23Rik	1	1
2510049I19Rik	1	1
2600005C20Rik	1	1
2900011O08Rik	1	1
4930511I11Rik	1	1
4931406P16Rik	1	1
4931432M23Rik	1	1
4933439C20Rik	1	1
6230410P16Rik	1	1
6430573F11Rik	1	1
Adipor2	1	1
Adm2	1	1
Adora1	1	1		1
Adrb2	1	1
AI450540	1	1		1
Akap8	1	1
Alox12	1	1
Anp32b	1	1
Apbb2	1	1		1
Apobec2	1	1
Arl4c	1	1
Armc2	1	1
Atg10	1	1
Atp5g2	1	1
B3gnt7	1	1	1	1
BC060267	1	1
Brd2	1	1	1
Brwd1	1	1
Btbd14a	1	1		1
Btbd14b	1	1
C130021I20Rik	1	1
Cables1	1	1
Cdk7	1	1
Chka	1	1		1
Chrdl2	1	1
Clcn7	1	1
Clpp	1	1
Copg	1	1
Coq7	1	1
Cpne5	1	1		1
Csdc2	1	1
Ctsz	1	1
D8Ertd82e	1	1		1
D8Ertd457e	1	1
D15Ertd621e	1	1
Dcst1	1	1
Ddhd1	1	1
Ddx59	1	1
Dhrs13	1	1
Dido1	1	1		1
Dpp6	1	1	1	1
Eef1g	1	1
Ehd1	1	1
Eif1a	1	1
Elmo2	1	1
Elof1	1	1
Enc1	1	1		1
Fbxo15	1	1	1
Fdps	1	1
Fgfr1	1	1	1	1
Fkbp8	1	1
Fut4	1	1
G431001I09Rik	1	1
Gm1019	1	1
Gnas	1	1	1	1
Gnb5	1	1
Gstcd	1	1
Hadha	1	1
Has2	1	1
Helb	1	1
Helz	1	1		1
Hirip3	1	1
Hmgb4	1	1
Hook2	1	1
Hps3	1	1		1
Icam1	1	1
Il6st	1	1	1	1
Ing1	1	1
Isg20l1	1	1
Itgal	1	1
Jmjd3	1	1
Jph2	1	1	1
Kcnb1	1	1		1
Krcc1	1	1
Krt42	1	1
Krtap16-5	1	1
Lass4	1	1		1
Lass6	1	1	1
Ldb1	1	1
Ldlr	1	1	1
LOC545007	1	1
Lrrc2	1	1
Lrrc54	1	1
Ly6h	1	1
Lynx1	1	1
Mbd3	1	1
Mcart1	1	1
Mcmdc1	1	1
Mier2	1	1
Mllt6	1	1		1
Mras	1	1		1
Mrps5	1	1
Msh6	1	1
Msx3	1	1
Mxd3	1	1
Mycn	1	1
Myd88	1	1
Myo1g	1	1
Nasp	1	1
Ndst2	1	1
Ndufa5	1	1
Ndufa10	1	1
Nfkbil2	1	1
Nfu1	1	1
Nme1	1	1
Nmral1	1	1
Nol11	1	1
Noxa1	1	1
Nsg1	1	1
Ocm	1	1	1
Odc1	1	1
Olfr456	1	1
Olfr640	1	1
Orc5l	1	1		1
Osbpl1a	1	1
Pcdh10	1	1
Pcdhga12	1	1
Pdcd7	1	1
Pigl	1	1	1	1
Pigw	1	1
Pim1	1	1		1
Pip5k1c	1	1
Pip5kl1	1	1
Plcd3	1	1		1
Plekhg3	1	1		1
Pllp	1	1
Polg2	1	1
Postn	1	1
Pramef12	1	1
Prkar1b	1	1
Prss23	1	1
Psmd7	1	1	1
Ptbp1	1	1
Ptp4a1	1	1
Ptpn1	1	1
Ptpru	1	1
Ralbp1	1	1		1
Rarg	1	1	1
Rbm3	1	1
Rbm35b	1	1
Rest	1	1	1	1
Ripk1	1	1
Rnd3	1	1
Rpl7l1	1	1
Rpl24	1	1
Rps24	1	1
Rpusd4	1	1		1
Rrm2b	1	1
Rtcd1	1	1
Rtn4ip1	1	1
Rybp	1	1	1	1
Sall3	1	1		1
Secisbp2	1	1
Sema4f	1	1
Sgk2	1	1
Sh2b3	1	1
Shc4	1	1
Siah1a	1	1
Sirt5	1	1
Slc26a8	1	1
Slc30a5	1	1
Slc32a1	1	1
Snrpa	1	1
Ssbp4	1	1
Stat3	1	1
Stx6	1	1
Styk1	1	1
Syncrip	1	1		1
Taf1c	1	1
Tars	1	1		1
Tbk1	1	1
Tcfe2a	1	1
Thoc4	1	1
Tmed1	1	1
Tmem54	1	1
Tmem86a	1	1
Tnfsf11	1	1	1	1
Tpt1	1	1
Trib3	1	1
Ttc4	1	1
Txnl1	1	1
Txnrd1	1	1
Ube1x	1	1
Ube2m	1	1
Upf1	1	1
Wif1	1	1		1
Wnk2	1	1
Xpo6	1	1
Zfat1	1	1
Zfp31	1	1
Zfp36	1	1
Zfp36l1	1	1	1	1
Zfp146	1	1
Zfp206	1	1
Zfp286	1	1
Zfp459	1	1
Zfp566	1	1
Zfp593	1	1
Zic5	1	1		1
2007-03-06		1
1100001G20Rik		1
1200004M23Rik		1
1200009O22Rik		1		1
1300002K09Rik		1
1300007F04Rik		1
1700001J03Rik		1
1700001O22Rik		1		1
1700016K19Rik		1
1700019D03Rik		1	1	1
1700021K19Rik		1
1700061G19Rik		1
1700113O17Rik		1
1810031K17Rik		1
1810037I17Rik		1
2210013K02Rik		1
2410025L10Rik		1	1
2700059D21Rik		1
2810451A06Rik		1
3110001K24Rik		1
3110045G13Rik		1
3110082I17Rik		1
4632415K11Rik		1
4632433K11Rik		1
4732435N03Rik		1	1	1
4833432M17Rik		1
4930451I11Rik		1
4930455C21Rik		1
4930534B04Rik		1
4930555I21Rik		1	1	1
4931406B18Rik		1
4932442K08Rik		1
4933428M03Rik		1
5430432M24Rik		1
5730472N09Rik		1
5730596B20Rik		1
6330577E15Rik		1
6332401O19Rik		1		1
6430598A04Rik		1
6720416L17Rik		1
9130011J15Rik		1
9130206N08Rik		1
A130023I24Rik		1
A130082M07Rik		1
A730020M07Rik		1
A930008G19Rik		1
A930021H16Rik		1
Aacs		1
Aarsl		1
Abca8b		1
Abca13		1
Ablim1		1
Accn3		1
Acox1		1
Acvr1		1
Adarb2		1
Adc		1
Adm		1
AI173486		1
AI428936		1
AI461788		1
AI480556		1
AI553587		1
AI595366		1
AI987944		1
Akp5		1
Aldh3b1		1
Alg14		1
Ankrd24		1
Apobec3		1
Apoh		1		1
Arhgap24		1
Arid5b		1	1	1
Arih1		1
Arl6ip6		1
Art2b		1
Arv1		1
Ash2l		1
Asrgl1		1	1
Asxl1		1	1
Atf3		1
Atoh8		1	1
Atp2b2		1
Atp6v1e2		1
Atp11a		1
AU018778		1
AW125753		1
AW491445		1
AW555464		1
Axl		1
B3gat1		1
B630019A10Rik		1
Bace1		1
Bag1		1
Barx1		1
Baz2b		1
BC005624		1
BC010787		1
BC023105		1
BC023818		1
BC054059		1
Bcas1		1
Bdkrb2		1
Bhlhb3		1
Bhlhb5		1
Bhlhb8		1
Bid		1
Bpil2		1
Brp16		1
Brsk2		1
Bsn		1
C1rl		1
C130034I18Rik		1
C130046B21Rik		1
C130073F10Rik		1	1
C230004F18Rik		1
C230094A16Rik		1
C330019G07Rik		1
C330021A05Rik		1
C330046G03Rik		1
C530043G21Rik		1
Cables2		1
Cacna1f		1
Cacna2d3		1		1
Cadps2		1		1
Car8		1		1
Car10		1
Cart1		1
Cbln1		1
Cbx4		1
Ccdc46		1
Ccdc70		1
Ccdc80		1
Ccl3		1
Ccni		1
Cdc42ep2		1
Cdk2ap2		1
Cdkn2c		1
Ceacam9		1
Ceacam18		1
Centa2		1	1
Centg1		1
Cfd		1
Cmtm7		1
Cnnm4		1
Cnp1		1		1
Coil		1		1
Col4a3		1
Col8a2		1
Col12a1		1
Col27a1		1
Coro2a		1
Cox6a2		1
Cox7a2		1
Cpa1		1
Cpn1		1
Cpn2		1
Crsp7		1
Csn1s2b		1
Csrp2		1
Cstad		1
Cuedc2		1
Cutl2		1
Cyb5r3		1
Cyp1b1		1
Cyp2j5		1
Cyp51		1
D4Wsu53e		1
D8Ertd354e		1
D8Ertd738e		1
D030018L15Rik		1
D430018E03Rik		1
D830007B15Rik		1
Dab2ip		1
Ddefl1		1
Defb19		1
Dennd2c		1
Depdc1b		1
Dhrs3		1
Diap2		1		1
Dlgap2		1		1
Dlgh1		1
Dll3		1
Dlx5		1
Dmrt2		1
Dnajc11		1
Dnajc18		1
Dpf3		1
Duoxa1		1
Dusp26		1
Dym		1
E030041M21Rik		1
E130012K09		1
E130307M08Rik		1
E130309B19Rik		1
E230015B07Rik		1
E330017N17		1
Ebf1		1	1	1
Ebf2		1
Ecel1		1
Eea1		1		1
EG622320		1
Egr2		1
Eif3s6ip		1
Eif4enif1		1
Emb		1
Emx1		1
Emx2		1
Enam		1
Eomes		1	1	1
Epb4.1		1	1	1
Epgn		1
Epha7		1		1
Ephx1		1
Eppk1		1
Ergic3		1
Errfi1		1
Espl1		1
Extl1		1
Fabp1		1
Fancc		1		1
Fastkd1		1
Fbf1		1
Fbn2		1
Fbxl18		1
Fbxo7		1
Fbxo39		1
Fdx1		1
Fev		1
Fezf2		1
Fga		1
Fgf12		1
Figla		1
Flot1		1
Fos		1
Fosl2		1
Foxa2		1
Foxb2		1
Foxc2		1
Foxd1		1	1
Foxd2		1
Foxd4		1
Foxf1a		1
Foxl1		1
Foxl2		1
Fras1		1
Frat2		1
Frem1		1
Frs3		1
Frzb		1
Fvt1		1
G0s2		1
G430002G23Rik		1
Gab2		1
Gabra1		1		1
Gad1		1
Galnt7		1
Gas2l1		1
Gas7		1
Gas8		1	1
Gata2		1
Gata3		1		1
Gata6		1
Gbx1		1
Gckr		1
Gdf10		1
Gdnf		1
Gfra4		1
Ghrh		1		1
Gipc3		1
Glb1		1
Glis3		1	1	1
Glo1		1	1
Glra4		1
Gm106		1
Gm118		1
Gm443		1	1	1
Gm484		1
Gm770		1
Gm884		1
Gnb2		1
Gns		1
Golph3		1
Gpr35		1
Gria2		1
Grik4		1
Grm8		1
Gsh2		1	1	1
Gstm6		1
Gtf2a2		1
Gtf2f1		1
Gtf3c3		1
Gtpbp6		1
Gypc		1
H1fnt		1
Hand2		1
Herpud1		1
Hivep3		1
Hlx1		1
Hmx1		1
Hoxa3		1
Hoxa7		1
Hoxa10		1
Hoxa11		1
Hoxb4		1
Hoxb6		1	1
Hoxb8		1
Hoxb9		1
Hoxb13		1
Hoxc6		1
Hoxc8		1
Hoxc12		1
Hoxc13		1
Hoxd9		1
Hoxd10		1
Hoxd13		1
Hpxn		1
Hrsp12		1
Hs3st3b1		1
Hspa2		1
Hspa4l		1
Htf9c		1
Htra1		1
Id1		1
Ier5l		1
Ifi202b		1
Ifitm2		1		1
Ift20		1
Igf2bp3		1
Ikzf1		1
Il16		1
Ipo9		1
Irf1		1		1
Irf2		1
Isl2		1
Itga3		1
Itgb4		1
Jam2		1	1	1
Kars		1
Kazald1		1
Kcnj2		1
Kcnj6		1
Kcnk2		1
Kcnk9		1
Khdrbs3		1
Kif22		1
Kirrel1		1		1
Klc4		1
Klk1b27		1
Kremen2		1
Krt31		1
Krtap13		1
Krtap13-1		1		1
Krtap16-10		1
Lad1		1
Lap3		1
Laptm4b		1
Larp5		1
Lbx1		1
Ldlrap1		1	1
Lef1		1		1
Lep		1
Lgi1		1
Lhx1		1
Lhx2		1	1
Lhx5		1	1
Lhx8		1
Lhx9		1
Lin28		1
Lmx1b		1	1	1
LOC331392		1		1
LOC432615		1
LOC434280		1
LOC434446		1
LOC544922		1
LOC638345		1
Loh11cr2a		1
Lpp		1	1	1
Lrp6		1
Lrrc28		1		1
Lrrc46		1
Lrrk1		1
Lsm4		1
Lsm14b		1
Ly6g6e		1
Lypd2		1
Lyzl1		1	1	1
Maea		1
Mafb		1
Mamdc1		1		1
Man1a		1
Man1a2		1
Man1b1		1
Map3k4		1
Mcf2		1		1
Mcl1		1
Mcm2		1
Mcoln2		1
Mcrs1		1
Mds1		1		1
Me3		1
Mef2d		1
Mfap1		1
Mks1		1
Mkx		1
Mllt3		1
Mnda		1
Mogat2		1
Mpv17		1
Mrgpra3		1
Msx1		1
Mt2		1
Muc1		1
Mutyh		1
Mycbp		1
Myoz3		1		1
Naprt1		1
Ncdn		1
Ncoa2		1		1
Ncoa6		1
Nde1		1
Ndst1		1
Ndufb7		1
Necap2		1
Nfatc1		1
Nfil3		1
Nfkbie		1
Nkx1-2		1
Nkx2-2		1
Nkx2-3		1
Nkx2-5		1
Nln		1
Nos1ap		1
Npas3		1		1
Npffr2		1
Nploc4		1
Nr2f1		1
Nr2f2		1
Nr4a2		1
Nr5a1		1
Nras		1
Nrbf2		1
Nrp2		1		1
Nrtn		1
Nsmce1		1
Nt5dc2		1
Ntn4		1
Nudt12		1
Nup153		1
Nupl1		1
Odz4		1	1	1
Olfr108		1
Olfr168		1
Olfr194		1
Olfr411		1
Olfr524		1
Olfr558		1
Olfr676		1
Olfr700		1
Olfr780		1
Olfr974		1
Olfr976		1
Olfr1270		1
Olfr1415		1
Olig2		1
Onecut1		1	1
Onecut2		1
Opn5		1
Oprl1		1
ORF9		1
Ormdl3		1
Osr1		1
Osr2		1
Otos		1
OTTMUSG000000		1
P2ry12		1
P42pop		1
Pak4		1
Pank1		1
Pax1		1		1
Pax5		1
Pax6		1
Pax7		1
Pax9		1
Pcdh1		1
Pcdhb16		1
Pcdhga10		1
Pcdhgb5		1
Pcdhgb6		1
Pcnxl3		1
Pcolce		1
Pcsk9		1
Pde6g		1
Pdgfb		1
Pdgfra		1
Pdzk1		1
Pfkfb4		1
Pfkm		1
Phf19		1
Pik4ca		1	1
Pitx1		1
Pitx2		1
Pkn2		1
Pknox2		1		1
Pld1		1		1
Plekha7		1		1
Plekhf1		1
Pnkd		1
Polq		1
Pou3f2		1
Pou4f2		1
Pou4f3		1
Ppm1b		1
Ppm1f		1
Ppp1r15b		1		1
Prdm1		1		1
Prickle1		1
Prkcb1		1	1
Prkce		1
Prodh		1
Prox1		1
Prr14		1
Prrt3		1
Prss27		1
Psmb8		1
Psmc4		1
Ptf1a		1
Pthr1		1
Ptk9		1
Ptpla		1
Ptplb		1
Ptprm		1
Pus1		1
Pvrl2		1
Pvrl3		1		1
Pwp2h		1
Rab5a		1
Rab7		1
Rab32		1
Rabep2		1
Rac2		1		1
Rasef		1
Rax		1		1
Rb1cc1		1		1
Rbbp5		1
Rbbp6		1
Rce1		1
Recql5		1
Rgs5		1
Rilp		1
Rnasel		1
Rnf12		1	1
Rnf113a1		1
Rnf125		1
Rnf166		1
Robo4		1
Rora		1		1
Rpl3l		1
Rps6kb2		1
Rpusd2		1
Rtn2		1
Runx3		1
Rusc1		1
Ryr2		1		1
Sall4		1		1
Scg2		1		1
Scly		1
Scn4a		1
Scn8a		1
Scnm1		1
Scp2		1
Sdccag1		1
Sdk2		1		1
Sec14l2		1
Sec61a1		1
Selenbp1		1
Sema4d		1
Senp8		1
Serpina3h		1
Serpinf2		1
Sfrp1		1
Sfrp5		1
Sftpd		1		1
Sgcb		1
Shc1		1
Sim1		1
Six2		1
Six3		1
Slc4a3		1
Slc6a2		1
Slc6a13		1
Slc7a4		1
Slc7a5		1
Slc10a4		1
Slc12a4		1
Slc14a1		1
Slc14a2		1
Slc27a2		1
Slc29a2		1
Slc30a1		1
Slc30a7		1
Slc34a3		1
Slc39a5		1
Slc39a11		1
Slc41a2		1	1
Slco2b1		1
Smad2		1
Smap1		1
Smarca1		1
Smarcd2		1
Smug1		1
Snf8		1
Snrpb2		1
Socs3		1		1
Sox15		1
Sox21		1
Sp8		1
Spag5		1
Spats1		1
Speer4b		1
Spnb1		1
Sprrl9		1
Spsb1		1
Srxn1		1
Ss18l1		1
Sstr3		1
Stambp		1
Stambpl1		1
Stat1		1
Stat2		1		1
Stau1		1
Stc1		1
Steap1		1
Stk3		1
Stk40		1
Strn		1
Sub1		1
Suclg2		1		1
Sulf2		1		1
Suox		1
Syn1		1
Syn3		1		1
Tacc2		1		1
Tbx2		1
Tcf7		1	1
Tcf25		1
Tcfap2a		1
Tcfap2e		1
Tcfcp2l1		1	1	1
Tchhl1		1
Tcl1b2		1
Tcte1		1
Tdgf1		1	1
Tead1		1	1	1
Tgtp		1
Thoc7		1
Thpo		1
Timeless		1
Tmem15		1
Tmem16a		1		1
Tmem25		1
Tmem39b		1
Tmem44		1
Tmem63c		1
Tmem132e		1
Tmem134		1
Tmem177		1
Tmprss6		1
Tmub1		1
Tnfsf9		1
Tnnt1		1
Tom1l1		1
Tomm7		1
Tomm22		1
Tpd52l1		1
Tpm4		1		1
Tpp2		1
Tpst2		1
Tradd		1
Trak1		1
Tspan32		1
Tusc5		1
Tyrobp		1
Ube1c		1
Ube2r2		1
Ubl7		1
Ulk1		1		1
Unc5b		1
Unc119		1
Upk3b		1
Usp30		1
Vax1		1
Vgcnl1		1
Vps11		1
Vps28		1
Vwc2		1
Wac		1
Wars		1
Wbscr17		1
Wdfy3		1	1	1
Wdr40b		1
Wdr72		1
Wnt2b		1
Wnt6		1
Wnt7b		1
Wsb2		1
Wt1		1
X99384		1
Xkr4		1
Xpo7		1
Xylt2		1
Yipf7		1
Ythdf1		1
Ywhah		1
Ywhaz		1
Zbtb7c		1
Zbtb24		1	1	1
Zfand3		1
Zfp11		1
Zfp57		1		1
Zfp60		1
Zfp219		1	1
Zfp239		1
Zfp365		1
Zfp423		1		1
Zfp503		1
Zfp535		1
Zfp787		1
Zfyve19		1
Zic1		1
2007-03-05	1
0610006I08Rik	1
0610007P06Rik	1
0610009B22Rik	1
0610009J22Rik	1
0610025P10Rik	1
1100001I22Rik	1
1110002E23Rik	1
1110002N22Rik	1			1
1110005A23Rik	1
1110006G06Rik	1
1110007A13Rik	1
1110028A07Rik	1
1110031I02Rik	1
1110051M20Rik	1
1300017J02Rik	1
1300018I05Rik	1
1500011J06Rik	1
1500041N16Rik	1
1700012H05Rik	1
1700012H17Rik	1			1
1700017B05Rik	1
1700021C14Rik	1
1700021F05Rik	1		1
1700034H14Rik	1
1700108M19Rik	1
1700123D08Rik	1
1810009A15Rik	1
1810009K13Rik	1
1810015A11Rik	1
1810029B16Rik	1
1810055G02Rik	1
2010001M09Rik	1
2310002B14Rik	1
2310003C23Rik	1
2310003F16Rik	1
2310007D09Rik	1
2310022M17Rik	1
2310036O22Rik	1
2310037I24Rik	1
2310044G17Rik	1			1
2410001C21Rik	1
2410002O22Rik	1
2410004L22Rik	1
2410015N17Rik	1
2410016F19Rik	1
2410016O06Rik	1
2410081M15Rik	1
2410116G06Rik	1
2410127E18Rik	1
2410129H14Rik	1
2410137M14Rik	1
2410146L05Rik	1			1
2500003M10Rik	1
2510002D24Rik	1
2510006D16Rik	1
2600001B17Rik	1
2610002J02Rik	1
2610003J06Rik	1
2610042O14Rik	1
2610209M04Rik	1
2610306H15Rik	1
2610318N02Rik	1
2610528E23Rik	1			1
2610529C04Rik	1
2700094F01Rik	1			1
2700094K13Rik	1
2810004A10Rik	1
2810004N23Rik	1
2810008M24Rik	1
2810028N01Rik	1
2810039F03Rik	1
2810403A07Rik	1
2810410L24Rik	1
2810410M20Rik	1
2810426N06Rik	1		1
2810430M08Rik	1
2810432D09Rik	1
2900057D21Rik	1
3000004C01Rik	1
3110023E09Rik	1
3200002M19Rik	1
3230401D17Rik	1
3230401I01Rik	1
3300001P08Rik	1
4432406C05Rik	1
4632419K20Rik	1		1
4732473B16Rik	1
4921536K21Rik	1
4930402H24Rik	1
4930404H21Rik	1
4930444A02Rik	1
4930504E06Rik	1
4930511A21Rik	1
4930550C14Rik	1
4930558O21Rik	1
4933403G14Rik	1			1
4933412E14Rik	1
4933421I07Rik	1
4933434E20Rik	1
5031414D18Rik	1
5730419I09Rik	1			1
5730446C15Rik	1
5730509C05Rik	1
5730596K20Rik	1
5830405N20Rik	1
5830415F09Rik	1
5830418K08Rik	1
5830446M03Rik	1
5830457O10Rik	1
5830482F20Rik	1
6330403K07Rik	1
6330416G13Rik	1
6330548G22Rik	1
6430706D22Rik	1
6720458F09Rik	1
8430406I07Rik	1
9430010O03Rik	1
9530048O09Rik	1
9630025I21Rik	1
9630046K23Rik	1
9930104L06Rik	1
A230056P14Rik	1
A230067G21Rik	1
A230083G16Rik	1
A330021E22Rik	1
A630023P12Rik	1			1
A630052C17Rik	1
A930001N09Rik	1
A930034L06Rik	1
AA408556	1
AA536717	1
Aars	1
Abcb8	1
Abcc4	1
Abce1	1
Acat2	1
Acbd4	1
Acin1	1
Acly	1
Acpl2	1
Actb	1
Actg1	1
Actn1	1			1
Actr3	1
Acvr1c	1
Adam9	1
Adam12	1		1
Adam23	1			1
Adamts10	1
Adcy5	1		1	1
Adpgk	1
Afg3l2	1
Agpat5	1
Agrp	1
Agtrap	1
Ahi1	1			1
AI316787	1
AI449441	1
AI462438	1
AI846148	1
AI847670	1
Aifm3	1
Akap1	1
Akap10	1
Akap12	1		1	1
Akp2	1		1
Akt1s1	1
Alad	1
Alkbh6	1
Amfr	1			1
Anapc1	1
Anapc11	1
Anapc13	1
Angel2	1
Angptl4	1
Ankrd6	1		1
Ankrd17	1			1
Anp32e	1
Aof2	1
Apex1	1			1
Araf	1
Arhgap11a	1
Arhgap22	1
Arhgap23	1		1
Arhgap25	1
Arhgdia	1
Arhgef3	1			1
Arl5b	1
Arpc5l	1
Ars2	1
Arsa	1
Arsk	1
Arx	1
Asb17	1
Asna1	1
Asxl2	1
Atad3a	1
Atf1	1
Atf2	1
Atf7	1
Atp5a1	1
Atp5b	1
Atp5c1	1
Atp5e	1
Atp5g1	1
Atp5g3	1
Atp5l	1
Atp6ap1	1
Atp6v0a4	1			1
Atp6v0d1	1
Atp6v1e1	1
Atp13a1	1
Atpif1	1
Atxn3	1
AU019823	1
AU021034	1
Aurka	1
AW209491	1
Aytl2	1
B3bp	1
B3gat2	1
B3gnt2	1
B4galnt3	1
B4galnt4	1
Bag4	1
Banf1	1
Banp	1
Bard1	1
Bat1a	1
Bax	1
BC003267	1			1
BC003993	1
BC017133	1			1
BC025462	1
BC027231	1
BC027344	1
BC031781	1
BC031853	1		1
BC035954	1
BC046331	1
BC048644	1
BC052328	1
BC056474	1
BC057627	1
BC060632	1
BC068171	1
Bcas2	1
Bcl2	1
Bcl7b	1
Bcmo1	1			1
Best2	1
Bfsp1	1
Birc2	1
Birc5	1
Blk	1
Bop1	1
Bpnt1	1
Brca2	1
Brsk1	1
Btf3l4	1
Btg2	1
Bxdc1	1
Bxdc2	1
Bysl	1
C030006K11Rik	1
C80913	1		1	1
C130032J12Rik	1
C330016O10Rik	1
C330023M02Rik	1
C920025J10	1
Cabc1	1
Cacnb4	1
Cacybp	1
Cad	1
Calm2	1			1
Calu	1
Camk2b	1			1
Cant1	1
Canx	1			1
Capn5	1
Capn12	1
Car5b	1
Car14	1
Cars	1
Casc4	1
Casp8ap2	1
Cbx7	1
Ccbl1	1
Ccdc9	1
Ccdc21	1
Ccdc25	1
Ccdc58	1
Ccdc77	1
Ccdc102a	1
Ccdc115	1
Ccdc124	1
Ccnb1	1
Ccnd1	1
Ccne1	1
Ccnf	1
Ccng1	1
Ccnt2	1
Ccr4	1
Ccr6	1
Cct4	1
Cct5	1
Cct6a	1
Cct7	1
Cct8	1			1
Cd68	1
Cdc6	1
Cdc26	1
Cdca1	1
Cdca7	1			1
Cdca8	1
Cdk2ap1	1
Cdk4	1
Cdk6	1
Cdkl3	1
Cdv3	1
Cdyl	1		1	1
Centb1	1
Centg3	1
Cep57	1
Cgrrf1	1
Chchd5	1
Cherp	1
Chn2	1			1
Chordc1	1			1
Chrnb1	1
Cias1	1
Cic	1
Cks1b	1
Cks2	1
Clptm1l	1
Cltc	1			1
Cnbp	1
Cnot4	1
Cnot8	1
Cnot10	1		1	1
Cops7a	1
Cox6c	1
Cox7a2l	1
Cpsf2	1
Cradd	1		1	1
Creb3l2	1
Crkl	1
Crkrs	1
Crsp6	1			1
Cryge	1
Csnk1a1	1
Csrp2bp	1
Cstf3	1			1
Ctcf	1			1
Ctdp1	1
Cxxc5	1
D1Pas1	1
D2Bwg1335e	1
D5Ertd40e	1
D6Ertd474e	1
D6Wsu163e	1
D10Wsu102e	1
D13Wsu177e	1
D14Ertd500e	1
D16Ertd472e	1			1
D17Ertd441e	1
D17H6S56E-5	1
D19Bwg1357e	1
D19Ertd721e	1
D430033A06Rik	1
D830050J10Rik	1
Daam2	1
Dars	1			1
Daxx	1
Dbt	1
Dcun1d4	1
Ddx5	1
Ddx17	1
Ddx19a	1
Ddx20	1
Ddx21	1
Ddx39	1
Ddx42	1
Ddx48	1
Deaf1	1
Dedd2	1
Defb25	1
Dek	1
Dgcr8	1
Dgke	1
Dhcr24	1		1
Dhodh	1
Dhps	1
Dhrs1	1
Dhrs7b	1
Dhx15	1
Dhx36	1
Dicer1	1
Dlc1	1
Dmrtc1a	1
Dnahc8	1		1	1
Dnaja1	1
Dnaja2	1
Dnajb6	1
Dnajb9	1
Dnajc15	1
Dnmt1	1
Dnmt3l	1
Dnttip1	1
Dph1	1
Dph2	1
Dph5	1
Dscr3	1
Dst	1			1
Dusp12	1		1
Dync1li1	1
E130012A19Rik	1
E130103I17Rik	1			1
Ebna1bp2	1
Ece2	1
Eed	1			1
Eef1a1	1
Eef1b2	1
Eef1e1	1
Eef2	1
Efnb3	1
Ehmt2	1
Eif2ak1	1
Eif2ak3	1			1
Eif2b1	1
Eif3s3	1
Eif3s6	1
Eif3s7	1
Eif4a1	1
Eif4b	1
Eif4ebp1	1
Eif4ebp2	1
Eif5	1
Eif5a	1
Emg1	1
Eno1	1		1	1
Epha2	1
Ephb4	1		1
Epn1	1
Eral1	1
Erc1	1
Ercc3	1
Es22	1
Esco2	1
Etf1	1
Ets2	1			1
Etv5	1		1	1
Ewsr1	1
Exosc8	1
F630043A04Rik	1
Farsla	1
Fastkd2	1
Fastkd5	1
Fau	1
Fbl	1
Fbxl3	1
Fbxl13	1
Fbxo31	1
Fbxw2	1
Fem1b	1
Fem1c	1
Fgd1	1			1
Fgd2	1			1
Fgfr2	1
Fignl1	1
Fkbp2	1
Fkbp11	1
Fnbp4	1
Foxn2	1		1	1
Foxred1	1
Fpgs	1
Ftsj3	1
Fusip1	1
Fxr1h	1
Fxyd4	1
Fxyd6	1
G3bp	1
G3bp2	1
G6pd2	1
G430022H21Rik	1
Gadd45gip1	1
Galntl4	1
Gart	1
Gas2	1
Gdf3	1
Gemin4	1
Gemin5	1
Gipc1	1
Git1	1
Giyd2	1
Gja1	1		1	1
Gltscr2	1
Gm71	1
Gmeb2	1
Gmfb	1
Gna14	1
Gnai3	1
Gnb2l1	1
Gnl3	1
Gnl3l	1
Golga4	1			1
Golga7	1
Got1	1
Gpiap1	1
Gpx1	1
Grcc10	1
Grinl1a	1		1	1
Grpel1	1
Grtp1	1
Grwd1	1
Gsto1	1
Gstt2	1
Gtf2a1	1		1	1
Gtf2e1	1
Gtf2ird2	1
Gtf3a	1			1
Gtpbp2	1
Gtpbp10	1
Gtse1	1
Guf1	1
H2afj	1
H2afy2	1
H3f3a	1
Hadh	1
Hagh	1
Hdgf	1		1
Heatr1	1
Hells	1
Hes1	1		1	1
Hexim1	1
Hist1h4h	1
Hist2h4	1
Hist3h2a	1
Hk2	1		1	1
Hmga1	1
Hmgb2	1
Hmgb2l1	1			1
Hmmr	1
Hnrpa1	1
Hnrpa2b1	1
Hnrpa3	1
Hnrpab	1
Hnrpc	1
Hnrpdl	1
Hnrpf	1
Hnrpk	1
Hnrpl	1
Hnrpul1	1
Hsp90aa1	1
Hspa4	1
Hspa8	1
Hspa9	1
Hspbap1	1
Hspd1	1
Hunk	1
Hyal1	1
Hyou1	1
Iars	1
Icam4	1
Idua	1
Ier2	1
Ifrd1	1
Igf2bp1	1		1	1
Igfbp2	1			1
Ighmbp2	1
Ikbkap	1
Il22ra1	1
Ina	1			1
Incenp	1
Inoc1	1
Ipo13	1
Irak1bp1	1
Iscu	1
Isg20l2	1
Itfg2	1
Ivns1abp	1
Jak1	1
Jarid1b	1			1
Josd3	1
Jtv1	1
Kbtbd2	1
Kcmf1	1
Kcnip2	1
Kcnk5	1			1
Kcnn1	1
Kctd9	1
Kctd13	1
Kdelc2	1
Kif2c	1
Kif20a	1
Klf5	1			1
Klf7	1			1
Klf9	1
Klhdc4	1
Klk1	1
Kndc1	1
Kntc2	1
Kpna1	1
Kpna2	1
Krt16	1
Krt26	1
Laptm4a	1
Ldha	1
Lefty2	1			1
Lgals2	1
Lgals3bp	1
Lifr	1		1
Lig4	1
Lmna	1
Lmnb2	1
LOC14433	1
LOC434179	1
LOC545963	1
LOC621818	1
LOC627585	1
LOC630579	1
Lpin1	1
Lrrc48	1
Lsm6	1
Ltbp4	1
Luc7l	1
Lyrm7	1
Magmas	1
Mapk1	1
Mapk6	1			1
Mapkapk3	1
Mat2a	1
Matr3	1
Max	1
Maz	1
Mbtps1	1
Mbtps2	1			1
Mcf2l	1
Mcm7	1
Mdm2	1			1
Mdm4	1			1
Mea1	1
Metapl1	1
Mett10d	1
Mett11d1	1
Mettl1	1
Mfrp	1
MGC68323	1		1
Mgmt	1
Mgrn1	1
Mif	1		1	1
Mip	1
Mki67ip	1
Mlh1	1
Mllt10	1
Mlph	1
Mmaa	1
Morc1	1
Morf4l1	1			1
Morf4l2	1
Mpdu1	1
Mphosph10	1
Mre11a	1
Mrp63	1
Mrpl45	1
Mrpl47	1
Mrpl48	1
Mrpl50	1
Mrpl52	1
Mrps18b	1
Mrps27	1
Mrps35	1
Msto1	1
Mtap1s	1
Mtdh	1			1
Mterfd3	1
Mtf2	1		1	1
Mthfd1l	1
Mtif2	1
Mybbp1a	1
Mybl2	1			1
Myef2	1
Myst1	1
Naca	1
Napg	1
Nars	1
Nat10	1
Ncaph2	1
Ncl	1		1	1
Ndel1	1
Ndrg3	1
Ndufa7	1
Ndufb10	1
Ndufs2	1
Nedd4	1			1
Neil1	1
Nek2	1
Nek8	1
Neu2	1
Nfat5	1			1
Nfatc4	1			1
Nfe2l2	1
Nfx1	1
Nhlh2	1		1
Nhp2l1	1
Niban	1			1
Nmb	1
Nme2	1
Nme4	1
Nmt1	1
Nob1	1
Noc3l	1
Nol1	1
Nol5	1			1
Nol5a	1
Nola1	1
Nola2	1
Nola3	1
Nolc1	1
Noxo1	1
Npc2	1
Npm1	1
Nrf1	1			1
Nrgn	1
Nrp	1
Nsf	1
Nsfl1c	1
Ntn1	1			1
Ntng1	1
Nubp2	1
Nudt3	1
Nudt21	1
Nup54	1
Nup85	1
Nup88	1
Nutf2	1
Nxt1	1
Ogt	1
Olfr121	1
Olfr677	1
Olfr713	1
Olfr862	1
Olfr1271	1
Opa1	1
Oprs1	1
ORF34	1
Osbp2	1
Osgep	1
Otud6b	1
Oxt	1
P4hb	1
Pafah1b1	1			1
Paics	1
Parp1	1
Parp2	1
Patz1	1
Pcbp1	1
Pccb	1			1
Pcid2	1
Pcna	1
Pcnt	1
Pcyox1l	1
Pcyt2	1
Pdcd1lg2	1
Pde4a	1
Pdzd4	1
Pelp1	1
Pemt	1
Per1	1
Phactr4	1
Phc1	1		1	1
Phf5a	1
Phf12	1
Phf17	1
Pigv	1			1
Pik3r2	1
Pim3	1
Pkm2	1
Pla2g6	1
Plcxd1	1
Plg	1
Plp2	1
Plscr1	1		1
Pltp	1
Plvap	1
Plxna2	1		1
Podxl2	1
Pofut2	1
Pola1	1
Pola2	1
Pold2	1
Polr1e	1
Polr2d	1
Polr3k	1			1
Pou5f1	1		1	1
Pp11r	1
Ppap2c	1
Ppcdc	1
Ppia	1
Ppih	1
Ppil2	1
Ppm1a	1		1	1
Ppp1r10	1
Prdm4	1
Prdx6	1
Prg1	1
Prkag1	1
Prkcbp1	1		1
Prkcdbp	1
Prkdc	1
Prmt1	1
Prmt3	1
Prmt7	1
Prosc	1
Prpf3	1
Prpf4	1
Prps1	1
Prrg2	1
Prss8	1			1
Prss12	1
Psat1	1
Pscd1	1			1
Psmb6	1
Psmd14	1
Psme3	1
Ptcd3	1
Ptdss1	1
Ptges3	1
Ptma	1			1
Ptprf	1			1
Ptrh2	1
Purb	1
Pus3	1
Pxt1	1
Qrich2	1
Qtrtd1	1
Rab4b	1
Rab8a	1
Rab11fip4	1			1
Rab30	1
Rabggtb	1
Rad1	1
Rad9	1
Rad9b	1
Rad51c	1
Rad52	1
Ran	1			1
Ranbp1	1		1
Ranbp3	1
Ranbp3l	1
Ranbp17	1		1	1
Rap2ip	1
Rasa2	1
Rassf3	1			1
Rb1	1			1
Rbmx	1
Rbmxrt	1			1
Rbpms	1		1	1
Rcc1	1
Rcc2	1
Rdm1	1
Reps2	1
Rfwd2	1			1
Rfxdc2	1
Rg9mtd2	1
Rgma	1			1
Rgs3	1
Rhbdd3	1
Rhoa	1
Rhof	1			1
Rhpn1	1
Rln3	1
Rnaseh1	1
Rnasen	1
Rnf138	1			1
Rnmt	1
Rnpep	1
Rnps1	1
Rpa2	1
Rpl3	1
Rpl4	1
Rpl5	1
Rpl6	1
Rpl7	1
Rpl7a	1
Rpl8	1
Rpl9	1
Rpl10	1
Rpl11	1			1
Rpl12	1
Rpl13a	1
Rpl14	1		1
Rpl15	1
Rpl17	1
Rpl18	1
Rpl18a	1
Rpl19	1
Rpl21	1
Rpl22	1
Rpl23	1
Rpl23a	1
Rpl26	1
Rpl27	1
Rpl27a	1
Rpl28	1
Rpl29	1
Rpl30	1
Rpl31	1
Rpl32	1
Rpl35	1
Rpl35a	1
Rpl36	1
Rpl36a	1
Rpl36al	1
Rpl37	1
Rpl37a	1
Rpl38	1
Rpl39	1
Rpl41	1
Rplp1	1
Rplp2	1
Rpo1-1	1
Rpo1-2	1
Rpo1-4	1
Rpp40	1
Rps2	1
Rps3	1
Rps3a	1
Rps4x	1
Rps5	1
Rps6	1
Rps6ka2	1
Rps7	1
Rps8	1
Rps9	1
Rps10	1
Rps11	1
Rps12	1
Rps13	1			1
Rps14	1
Rps15	1
Rps15a	1
Rps16	1
Rps17	1
Rps18	1
Rps19	1
Rps21	1
Rps23	1			1
Rps25	1
Rps26	1
Rps27	1
Rps27a	1
Rps27l	1
Rps28	1
Rps29	1
Rpsa	1
Rqcd1	1
Rrm1	1
Rsl1	1
Rsl1d1	1
Rtn3	1
Rusc2	1
Saps3	1
Sass6	1
Sav1	1
Sbds	1
Sdhd	1
Sec14l1	1			1
Sec24a	1		1
Sec24c	1
Serbp1	1
Serpina6	1
Sertad2	1		1	1
Set	1
Setd5	1
Setd8	1
Sf3a2	1
Sf3b3	1
Sfmbt2	1			1
Sfrs2	1
Sfrs3	1
Sfrs6	1
Sfrs12	1
Sfrs15	1
Sgpl1	1
Sgpp1	1
Sh3rf2	1
Shmt1	1
Slamf6	1
Slbp	1
Slc2a3	1			1
Slc3a2	1
Slc5a11	1
Slc6a6	1			1
Slc7a1	1
Slc7a6os	1
Slc9a8	1
Slc12a8	1
Slc16a3	1
Slc16a4	1
Slc19a2	1
Slc20a2	1
Slc25a11	1
Slc25a26	1			1
Slc25a36	1
Slc25a39	1
Slc25a42	1
Slc28a3	1
Slc29a1	1
Slc30a6	1
Slc35a4	1
Slc35d1	1
Slc38a2	1
Slc39a7	1
Slc39a13	1
Slc45a1	1
Slitrk3	1
Sln	1
Smarca5	1			1
Smarcad1	1		1	1
Smarcc1	1
Smc1b	1
Smndc1	1
Smpdl3b	1			1
Smurf1	1
Smyd5	1
Snrpg	1
Snw1	1
Snx5	1
Snx11	1		1
Snx24	1
Socs5	1
Sod1	1
Sos1	1			1
Sox2	1		1	1
Spint1	1
Spnb2	1		1	1
Srfbp1	1
Srgap3	1
Srm	1
Srprb	1
Srrm1	1
Srrm2	1
Ssbp1	1
St6galnac2	1
St8sia1	1
St13	1
Stag3	1
Stard13	1		1	1
[truncated: 191 more rows]
